# Supplementary material for: Exploring barriers and facilitators in implementation fidelity of malaria screening intervention at Nepal-India border point-of-entry health desks-A mixed method study
Source: PLoS One. 2025 May 7;20(5):e0323116. doi: 10.1371/journal.pone.0323116 (PMC12057938; doi:10.1371/journal.pone.0323116)
Supplement: S1 File — xxx. (ZIP) [file pone.0323116.s001.zip]

Archive with 3 entries (3 files):
- Data collection tools and guideline.docx
- Dataset_confirmed malaria.xlsx
- malaria testing data.xlsx
