# Supplementary material for: Exploring barriers and facilitators in implementation fidelity of malaria screening intervention at Nepal-India border point-of-entry health desks-A mixed method study
Source: PLoS One. 2025 May 7;20(5):e0323116. doi: 10.1371/journal.pone.0323116 (PMC12057938; doi:10.1371/journal.pone.0323116)
Supplement: S1 File — xxx. (ZIP) [file pone.0323116.s001.zip › Dataset_confirmed malaria.xlsx]

## Sheet: Sheet1
Imported Malaria Cases Identified at POE of Sudurpaschim and Lumbini District from year 2021 to 2022
Year	Diagnosed Date(ENG)	Province	Reporting District	Health Post
2021	2021-09-16	Sudurpaschim	Kailali	POE Trinagar
2022	2022-11-13	Sudurpaschim	Kailali	POE Trinagar
2022	2022-08-30	Sudurpaschim	Kailali	POE Trinagar
2022	2022-02-17	Sudurpaschim	Kailali	POE Trinagar
2022	2022-02-10	Sudurpaschim	Kailali	POE Trinagar
2021	2021-10-27	Lumbini	Banke	POE Jamunaha
2021	2021-10-08	Lumbini	Rupandehi	POE Belahiya
2021	2021-10-04	Lumbini	Banke	POE Jamunaha
2021	2021-08-30	Lumbini	Banke	POE Jamunaha
2022	2022-08-03	Lumbini	Kapilbastu	POE Krishnanagar
