# Supplementary material for: Exploring barriers and facilitators in implementation fidelity of malaria screening intervention at Nepal-India border point-of-entry health desks-A mixed method study
Source: PLoS One. 2025 May 7;20(5):e0323116. doi: 10.1371/journal.pone.0323116 (PMC12057938; doi:10.1371/journal.pone.0323116)
Supplement: S1 File — xxx. (ZIP) [file pone.0323116.s001.zip › malaria testing data.xlsx]

## Sheet: Sheet1
Malaria testing counts in three POEs
Gaddachauki	COVID	Malaria	Trinagar	COVID	Malaria	Jamunaha	COVID	Malaria
March	390	0	March	944	0	March	62	62
April	4659	2	April	14430	0	April	574	574
May	2807	587	May	5493	558	May	1872	1872
June	4756	961	June	5328	533	June	4508	3614
July	6134	773	July	3324	493	July	1924	1924
August	10130	983	August	5826	639	August	11656	1766
September	14659	856	September	5960	649	September	9516	993
October	26185	1043	October	4339	404	October	6418	818
November	16471	717	November	5474	666	November	4501	852
December	14050	771	December	6038	653	December	7771	1455
January	18459	655	January	13103	264	January	10330	387
February	15060	860	February	9618	1835	February	8125	237
March	11197	931	March	5972	1436	March	6822	271
April	2650	804	April	4035	1372	April	4618	235
May	1370	439	May	2638	1088	May	579	90
June	4271	635	June	2457	844	June	1657	188
July	6983	521	July	2197	988	July	3189	393
August	15893	573	August	6690	868	August	4452	323
September	11514	508	September	7749	1471	September	5727	423
October	1442	136	October	1808	266	October	449	113
November	1375	217	November	1686	580	November	9	8
December	2464	145	December	1641	616	December	1	0
